# Supplementary material for: Commonalities and differences in gene expression patterns in major depressive disorder and chronic spontaneous urticaria: implications for comorbidity
Source: Front Genet. 2025 Jul 29;16:1560832. doi: 10.3389/fgene.2025.1560832 (PMC12339353; doi:10.3389/fgene.2025.1560832)
Supplement: Supplementary file 3 [file DataSheet2.zip]

Archive with 4 entries (4 files):
- ▓ε╥∞╗∙╥≥MDD╙δCSU/diff all groups.txt
- ▓ε╥∞╗∙╥≥MDD╙δCSU/diff CSU.txt
- ▓ε╥∞╗∙╥≥MDD╙δCSU/diff female.txt
- ▓ε╥∞╗∙╥≥MDD╙δCSU/diff male.txt
