# Supplementary material for: Commonalities and differences in gene expression patterns in major depressive disorder and chronic spontaneous urticaria: implications for comorbidity
Source: Front Genet. 2025 Jul 29;16:1560832. doi: 10.3389/fgene.2025.1560832 (PMC12339353; doi:10.3389/fgene.2025.1560832)
Supplement: Supplementary file 3 [file DataSheet2.zip › ▓ε╥∞╗∙╥≥MDD╙δCSU/diff all groups.txt]

id	logFC	AveExpr	t	P.Value	adj.P.Val	B
HIST1H1D	-0.570535741514287	5.98466838419	-7.0245702585304	3.61203722741581e-10	2.27765465350994e-06	12.7481437976438
RPL37A	-0.261377450838987	8.62293877491445	-6.9286635474275	5.64406297156562e-10	2.27765465350994e-06	12.3338226150242
DENND1A	0.343093340813396	4.10848767264333	6.88764937885136	6.82750195896264e-10	2.27765465350994e-06	12.1571084812296
RPL24	-0.260165287732436	10.0693475527689	-6.40569783300108	6.22955693151034e-09	1.66254415388148e-05	10.1044438449357
PPP1R16B	-0.357726208930057	6.68742252009444	-6.33591367530478	8.54270859545039e-09	1.89989839162817e-05	9.81130541368727
PCGF3	0.372729563122322	3.88560671867	6.24625293402364	1.27943943422597e-08	2.15889502352225e-05	9.43636480165619
RCN2	-0.2767882582747	5.93257000140111	-6.24368261286837	1.29430157285507e-08	2.15889502352225e-05	9.42564514222154
RPL35	-0.266917879913089	9.82929949633444	-6.11642473538813	2.28780977297444e-08	3.39205929006344e-05	8.89699263867266
CD302	0.340565662707145	7.25935763903667	5.89772369868731	6.02567233123304e-08	8.04065715879737e-05	7.99855490571183
KIF13A	0.418764061890477	3.73039419538444	5.86889105334975	6.83912966077948e-08	8.29648601758557e-05	7.88111633339394
PLAGL1	0.343696228999404	3.56144097143778	5.76757238254596	1.06507249876491e-07	0.000118436061862658	7.47039489463896
CD5	-0.421272364937501	7.03103606398333	-5.58701819064704	2.32639137359563e-07	0.000206955776595068	6.7463859366165
PPM1K	-0.316995299709821	4.53372324716667	-5.55688927097104	2.64755539468114e-07	0.000220806119916407	6.62660226349591
PYGL	0.409879625565774	8.02412407312556	5.46054370183672	3.99510721376409e-07	0.000280595029855653	6.24562436126172
HIST1H4B	-0.464752323635119	6.60432609142556	-5.46053336067466	3.99528294908378e-07	0.000280595029855653	6.24558364096963
RNF146	0.291808173082442	5.55040985833444	5.3851603207221	5.49975599838819e-07	0.000308937526454619	5.94978892959864
ATF7IP2	-0.357268721067855	5.16733670455667	-5.38273440361942	5.55643033191761e-07	0.000308937526454619	5.94030222378491
HIST1H1E	-0.389438691038989	7.31047948379111	-5.31952415478939	7.25237241998467e-07	0.000368408807898053	5.69386634872274
EAF1	0.27969650047768	4.37486352468333	5.2863751860409	8.33471571930806e-07	0.000389694782142501	5.56521570027273
MTM1	0.368738101706251	2.91912072447667	5.28255755913493	8.46908624260531e-07	0.000389694782142501	5.55042577836877
CD3D	-0.41068927487559	9.06968553225444	-5.27419872280607	8.77074008393147e-07	0.000390122518933272	5.51806171938921
MOCS3	-0.426929527899702	6.23395601486778	-5.25880330162048	9.35408332666208e-07	0.000391723094209835	5.45852174327576
GNAQ	0.333802012452087	5.29108446292444	5.257035352532	9.42345425719515e-07	0.000391723094209835	5.4516901186969
C12orf57	-0.372994182527975	8.17780112954222	-5.2443337457416	9.9368523706351e-07	0.000391723094209835	5.40264388895361
BEX2	-0.338196479292852	5.67049718323667	-5.21011130409633	1.14601329013961e-06	0.00042478892621175	5.27080184905512
NFKBIZ	0.334881228552383	5.59247129415889	5.19815112004106	1.20445562598133e-06	0.000434385293867427	5.22483094104348
DPYD	0.311097009636014	5.17042810871778	5.17315057546229	1.33618371092851e-06	0.000457180395862308	5.12891572563831
EEF1B2	-0.276453129292259	9.50135711206556	-5.15487038906088	1.44131150423572e-06	0.000457925255060034	5.0589371484059
JAK2	0.400324373136015	5.79962655921778	5.12718994927166	1.6160500951109e-06	0.000492989537361853	4.95322284160562
CCNE1	-0.266281088380057	4.24697793137111	-5.11014684250888	1.73375669540831e-06	0.000492989537361853	4.88828416798057
ATXN7	0.251606010136014	4.63316901273444	5.10603039128862	1.76341848309993e-06	0.000492989537361853	4.87261673037689
RAB18	0.265683529276195	4.98691233593778	5.10060794576274	1.80324811155911e-06	0.000492989537361853	4.85198892130547
EPHA4	-0.383250299284523	4.22599456940778	-5.08681936232975	1.90852810637665e-06	0.000505398644881789	4.7995880174305
FOXD4	0.348675164279763	1.75048615877778	5.08389641699986	1.9316045330464e-06	0.000505398644881789	4.78848970988951
IL21R	-0.285534206038689	5.74685984978889	-5.07225557533165	2.02624078746331e-06	0.000519964558998278	4.74432400129959
FAM111A	0.280019325822025	5.18309954357889	4.9518093238218	3.31294083395857e-06	0.00076519110532714	4.29059947490709
CDC42EP3	0.313060709213097	3.68254272087556	4.95084544868698	3.32592057171569e-06	0.00076519110532714	4.28699282758952
HK3	0.383585870188988	6.36845290513889	4.94130397428873	3.45711063957338e-06	0.000779299306576093	4.25131147792263
CD3G	-0.441122969378871	8.09861619999556	-4.9298786913605	3.62084509949923e-06	0.000779299306576093	4.20863605464692
CD46	0.265137266983929	5.39263826450333	4.90900573164744	3.93969711950197e-06	0.000808789513271296	4.13081507604121
EIF4G3	0.305682166643454	4.78713249269556	4.87682502350479	4.48553533204901e-06	0.000893357962251671	4.01120049013581
PSTPIP2	0.388940778251786	4.82561245643667	4.86535835089487	4.69728516582914e-06	0.000921773136070942	3.96868712137207
PPP2R2C	-0.591769303595238	1.11750162281111	-4.85880605556966	4.82261898754927e-06	0.000932652576374745	3.94441968677259
OSBPL8	0.280592290985715	4.74570703684	4.84890112178361	5.01828358826185e-06	0.000956628231453801	3.90777068034791
C10orf11	0.358378188439286	3.54592093382	4.81527737770495	5.74183036671658e-06	0.00104438675569001	3.78368028713842
GPR171	-0.381104109214284	6.2752526607	-4.80464228887173	5.9911138080205e-06	0.00106593896872301	3.74453441229067
ANKS3	-0.256911631276189	5.71032159642889	-4.79903472733981	6.12675932913154e-06	0.00107572995378857	3.72391412081546
DAPK1	0.29429441497381	3.09608973649556	4.78455863007899	6.49088490920558e-06	0.00111044061831332	3.67074671758812
S100A6	0.293996534503572	10.10944812889	4.76493411342519	7.01826890671023e-06	0.00118546557330559	3.59881953556329
HK2	0.346525491101787	4.37318214250667	4.73203010219064	7.99735118597771e-06	0.00133395817782108	3.47860893552652
SBF2	0.273984451506547	4.79630188460111	4.72843142626262	8.1121577788365e-06	0.00133640288149129	3.46549131760233
BCL6	0.369757155044349	8.28532904836889	4.71966133155767	8.39869055399176e-06	0.00136673325307885	3.43354787440406
FBXL5	0.250874668051786	8.54378443963	4.71240442150226	8.6431955115344e-06	0.00137888040648525	3.40714239504212
LCE3D	0.389717194196727	1.94796381876444	4.70246180736528	8.98944044322088e-06	0.00141123639146282	3.37100356145031
CAPNS2	0.347189905201488	3.76962927722889	4.69458386434066	9.27331203303701e-06	0.00143887297405635	3.34240140181661
SCARNA9	-0.255080255436606	7.85230293597667	-4.56704890625368	1.52791334435082e-05	0.00196251110656356	2.88337948458147
IGLL1	-0.387098134201488	6.02191546998778	-4.56553625920014	1.53691960371321e-05	0.00196251110656356	2.87798123138504
PIK3AP1	0.35409002285893	4.74739814610333	4.5624207075663	1.55563185312238e-05	0.00196251110656356	2.86686606756547
IL7R	-0.418819198830947	9.47630166142111	-4.55596877248582	1.59508703356334e-05	0.00196251110656356	2.84386267285505
DYSF	0.573617002505658	6.30498442400778	4.55468211488244	1.60307037331706e-05	0.00196251110656356	2.8392776774861
HSPA6	0.402886701453569	5.45791903066333	4.54761943724363	1.6475862640384e-05	0.00199867191884804	2.8141240332235
JAZF1	0.283036745003276	5.49554246967556	4.53939726035438	1.70091944058308e-05	0.00204478099235501	2.78487107195862
HABP4	-0.269749694469345	5.23826524447111	-4.52135097543133	1.82390246221108e-05	0.00215437825731211	2.72078018879141
SAT1	0.351779229572328	8.92163123404333	4.51770666324156	1.84976219636247e-05	0.00215437825731211	2.70785665159608
CXCR3	-0.338476003425596	5.86751478607778	-4.51716396722471	1.85364335633502e-05	0.00215437825731211	2.70593268284422
CKAP4	0.369109818387801	6.31842946090444	4.51449983752321	1.87281083519338e-05	0.00215437825731211	2.69648987087604
RNF19B	0.276972083131253	5.47279958692	4.50135474136208	1.97022850620634e-05	0.00222527306005909	2.64994859125844
RAB13	0.330403691902085	2.97120282214778	4.4979403454248	1.99632403488807e-05	0.00222527306005909	2.63787342540842
PPAPDC3	0.301416766593455	2.74810844940222	4.4967432758278	2.00555193282811e-05	0.00222527306005909	2.63364128242043
FAM102A	-0.372985704486009	8.28193512782889	-4.48053025966697	2.13467241977771e-05	0.00233484170241916	2.57639053988402
ACSL4	0.300441612472026	5.03187459900889	4.46337435159716	2.28005053476192e-05	0.00243958450084296	2.51595087100704
CCNT2	0.253602783317858	3.77622441706	4.46069933910535	2.30356450169524e-05	0.00243958450084296	2.50653996921819
ABHD2	0.285122267450896	5.40829187996667	4.45265582692588	2.37569005262389e-05	0.00244734634373431	2.47826357767106
ADAMTSL4	0.35065673761637	3.99921734009778	4.44228714477627	2.47189232686505e-05	0.00246156203057367	2.4418605052285
GYG1	0.289065018638989	5.33421969346222	4.42828491930658	2.60780183918604e-05	0.00254003706146704	2.39278534677484
NPL	0.339489453555063	5.26374189603889	4.39513722614665	2.95894258091204e-05	0.00278057252110494	2.2769996062732
ABCC6	0.252518070364583	3.07355812902778	4.3919739837693	2.99474369292232e-05	0.00279432620786858	2.2659791763223
KANK2	0.267695314908334	2.92309174590111	4.36903636790133	3.26715466146833e-05	0.00290646078684222	2.18621805142983
AOAH	0.257207322867562	6.70307447227222	4.35355764176549	3.464339292407e-05	0.00297637622527963	2.13254467983452
NUDT16	0.284297868094347	4.46269964081222	4.35092303195558	3.49902606801962e-05	0.00297637622527963	2.12342117931657
CACNA1E	0.354556681661012	2.51234082586444	4.34882563401315	3.52687939433878e-05	0.00297637622527963	2.11616054635348
CLDN23	0.309801263502086	3.09276970973444	4.34827467845388	3.53423146326111e-05	0.00297637622527963	2.1142536577238
DMXL2	0.354815247837204	4.14218545453222	4.34611700248881	3.56316658094188e-05	0.00297637622527963	2.10678731180429
APAF1	0.308328723790775	4.53377338159556	4.34169384651936	3.62319879849337e-05	0.00297637622527963	2.09148902344972
C1RL	0.268383191082738	4.06327510088222	4.33792488332617	3.67512115386881e-05	0.00297637622527963	2.07846128463938
LRRC29	0.325938107154167	1.81463356616556	4.32727299978007	3.82577548107096e-05	0.00300954632482587	2.04168155291303
OCIAD2	-0.263989321047324	6.74105442475333	-4.32513954399964	3.85665783532092e-05	0.00300954632482587	2.0343219829316
MAPK14	0.273674476296727	5.77182802088444	4.31823562643238	3.95825066183088e-05	0.00301822267608407	2.0105222872077
BIN1	-0.262831848365476	6.65289925361222	-4.30556459368407	4.15146243712933e-05	0.00311219745848617	1.96690575068462
CR1	0.359219667496132	4.87833639316222	4.30131412138293	4.21828830598359e-05	0.00314462788575671	1.95229326950589
ADORA2B	0.283934673377978	3.51590635601111	4.28469697539051	4.48963372784892e-05	0.00330992665549259	1.89525599163241
CORO1B	0.293204027919347	4.96157120380222	4.24612207506861	5.18592398862303e-05	0.00362308741906731	1.76340567314535
GCA	0.340716033419643	9.49753872718333	4.24062537440165	5.29323899150092e-05	0.00365789252184088	1.74468134688614
HIST1H1C	-0.394189437654159	7.53976548006778	-4.24001116240209	5.30536255801219e-05	0.00365789252184088	1.7425900437481
PDK3	0.25727593429137	4.62146759887444	4.23415122720194	5.42238072616216e-05	0.00365789252184088	1.7226478230479
MGAM	0.465729923041073	5.03436794059333	4.2338913055481	5.42762829229987e-05	0.00365789252184088	1.72176369152828
RMRP	-0.297908701567558	7.17026684543778	-4.23099532531306	5.48642702648674e-05	0.00367893880610247	1.71191534110362
IFNGR2	0.302475797559526	6.92707662755556	4.22447916322055	5.62097902415159e-05	0.00373165891036213	1.68977207562032
BCL11A	-0.261365596839881	4.00702757583778	-4.19862119947441	6.18690638840265e-05	0.00404696464935515	1.60212358753498
SEMA4C	-0.317054842839876	6.46909960742111	-4.1842795048652	6.52402164077655e-05	0.0041126286564432	1.55366451948319
PADI4	0.426172524186309	4.39635118107556	4.1840054210158	6.53063319699282e-05	0.0041126286564432	1.55273949142868
NDRG2	-0.266134885330949	5.90104499257111	-4.18387206128996	6.53385248175928e-05	0.0041126286564432	1.55228941932077
MPP7	0.271274635490477	3.52438446605444	4.18130969300517	6.59600489089015e-05	0.0041222398045861	1.54364360436903
PLEKHB1	-0.301575239140177	6.07478039744667	-4.1760820005316	6.72457498993652e-05	0.0041222398045861	1.52601551285251
CECR6	0.33818565688304	5.18978553292333	4.17277828784867	6.80706571558938e-05	0.00414764771273172	1.51488276681834
PAWR	-0.304662232062202	2.91561422998111	-4.15167401150789	7.35743864611714e-05	0.00438293130775835	1.44390499540725
RPH3AL	0.34146482813512	3.60289917862444	4.13202771480374	7.90804406771928e-05	0.00462828684384413	1.37804723492121
FGL2	0.349501891979762	6.45825310090111	4.12753849692843	8.03930408347388e-05	0.00466419450825545	1.36302803641594
NLN	0.265756053405953	2.73470297930222	4.10694941186523	8.6685899427673e-05	0.0049014264489952	1.29428570702355
CCR7	-0.436851766855948	9.02890095929111	-4.09309028578854	9.11853001565451e-05	0.00511250691297873	1.24814389683942
HIST1H3F	-0.28334459156875	5.99499024163	-4.08782114702088	9.2954068608588e-05	0.00518987067578661	1.23062881064694
CSF2RA	0.313969451266668	5.71014023669222	4.08400779845625	9.42546399397575e-05	0.00524055798065052	1.21796243744864
LRRK2	0.37895022174107	5.72846522486667	4.0769695541791	9.67010842239492e-05	0.00529827586094415	1.19460535088983
ALDH1A1	0.396958020040775	4.70946963527889	4.07676401338521	9.67734364960377e-05	0.00529827586094415	1.19392365511726
LILRB4	0.286510194448807	4.70921080121556	4.0747677758296	9.74788378822515e-05	0.00529827586094415	1.18730415598122
OGFRL1	0.277081757780659	6.96991561015444	4.07421497378873	9.76750495947438e-05	0.00529827586094415	1.18547146063708
LPCAT2	0.31700426982143	5.13196704816667	4.06488612489324	0.000101043941332959	0.00541845619088003	1.15456918744586
LRFN3	-0.305861928858926	5.27497236376333	-4.05837176400627	0.00010346223943072	0.00547857191652192	1.1330186411326
RAB20	0.401333451011608	4.03315521621333	4.03942226276089	0.000110816442600133	0.00577630707053193	1.07046478721941
SDCBP2	0.324803418197321	3.34418065741	4.03096271316674	0.000114259003210675	0.00586412361093559	1.04260377225776
ICOS	-0.329937693823514	5.40224032458222	-4.02833279806577	0.000115349956511573	0.00587492297591769	1.03395045996746
KCNJ15	0.371493405966967	5.16070827248	4.02414834658617	0.000117106375483323	0.00591702438054455	1.02019017938196
COQ2	0.273460721007739	4.11515580772556	4.02387570508795	0.000117221701451179	0.00591702438054455	1.01929395703312
C12orf42	-0.266017089668153	2.36480569232222	-4.01853205065173	0.000119504132775469	0.00591702438054455	1.00173680544573
PIK3R6	0.265290135260416	3.51222912703889	4.01621841931155	0.000120505507760565	0.00591702438054455	0.994140092094717
CUEDC1	0.270536213437203	3.52227119796889	4.01352678238923	0.000121680607164367	0.00592593438686612	0.985305997012056
FAM131A	0.256116271178573	3.48976072086667	4.00227995555981	0.000126710527044266	0.00610406235696274	0.948437410975474
FAR2	0.337005554886013	4.70713336201778	3.99652722739729	0.000129359708624133	0.00618701058021661	0.929606764556222
ADM	0.480277536744344	6.72549167765889	3.99102906160064	0.000131941178769026	0.00624968514376492	0.911626854694017
PGM2	0.278369143061312	5.51999900214222	3.96397024350163	0.000145381040530456	0.00671268029355848	0.823389662998804
C10orf35	-0.325014575152381	3.84738669948778	-3.95643318523806	0.000149351957502458	0.00677875007113199	0.798885913762157
CHPT1	0.28063612563631	4.92354496646556	3.951521216105	0.000151995465710533	0.00685276312015111	0.782934048670787
NUPL1	0.267603484473811	4.15235440434556	3.94843637014324	0.00015367847808458	0.00685848030622287	0.772922906903869
FOSL1	0.273225141757737	2.04342081664222	3.93828156927803	0.000159345503522702	0.0070443579103844	0.740006372349436
ATP11B	0.277119796910123	5.30069134915444	3.9334209002123	0.000162128271641154	0.00707006423784169	0.724271558630211
FXYD6	0.286555811169942	4.25697736913111	3.91878472503372	0.000170790977058686	0.00729020022380552	0.676973792162622
PRKCDBP	0.469036688772917	4.23148678937889	3.9184393388796	0.000171000649734047	0.00729020022380552	0.675859143991164
AMIGO1	-0.265115845387499	4.38163985359333	-3.91605774326507	0.000172453150496425	0.00732870968224296	0.668175007682997
C9orf72	0.314285719829765	5.04253028247111	3.90464744408468	0.000179577244441978	0.00739592206738814	0.63140551137203
CLEC3B	0.308977435904169	4.96536873361556	3.8863258018963	0.000191608068965151	0.00769540198241419	0.572522071172799
GGT5	0.353257675248809	3.43374295604222	3.88112052989905	0.000195164122138996	0.00777394043529183	0.555828556953671
CLEC4D	0.4011216760878	5.03807387896111	3.87371655619666	0.000200330985852731	0.00786240198593778	0.532110909921608
QPCT	0.371470638110122	6.74253283892778	3.86509087369997	0.000206515135733812	0.00794160798625934	0.504520026354239
NQO2	0.318993353731846	4.83521436080222	3.85752823349875	0.000212086679304624	0.00808595613897399	0.480365282378948
C5orf45	-0.293967717043449	6.71258302177444	-3.85521755060154	0.0002138174202909	0.00810562402375502	0.472991743169999
PVRL4	-0.339942146608036	2.22181609544	-3.83496965394437	0.000229570807155427	0.0085569632700615	0.408513511174961
LOXHD1	0.309733080756549	1.56786043361778	3.82041926057857	0.000241568523597774	0.00883224863264153	0.36232779612176
C20orf3	0.304387248191969	5.87378075453333	3.79457912537692	0.00026436295436682	0.00933243191288584	0.280615356903426
GPR183	-0.300280351933632	7.31533598080444	-3.78062412571435	0.000277510895987679	0.00974501420015683	0.236651662291481
ASAP1	0.261790686149103	5.51834121980333	3.77800887796124	0.000280043205182284	0.00978245164909005	0.228425550637654
LIMK2	0.293586687931549	6.17196759554444	3.75589189558059	0.000302356402517515	0.0102142881903639	0.15902171806337
FCGR2A	0.256465550652084	8.89283543256444	3.73762047353638	0.000322056183316979	0.0108249816377375	0.101907258905081
PARP9	0.427210338289287	6.25137077162333	3.73184113868363	0.000328537399429427	0.010935313454961	0.0838836473747238
GPR141	0.296847830674404	2.80904936203111	3.72732093950075	0.000333692813520118	0.0110115131234076	0.0698009012460892
RP2	0.278386639584524	6.36885997490222	3.72599261200154	0.000335222373641286	0.0110115131234076	0.0656648304943133
C15orf48	0.303243837067857	2.14259269067667	3.71050015447141	0.000353561243568019	0.0113684849016184	0.0175043608557939
NAMPT	0.305733177836019	7.24904426384111	3.69467832903581	0.000373271823694435	0.0118212231025697	-0.0315292641051323
EPB41L3	0.303932314479467	4.61067419213667	3.69181428810397	0.00037694960543877	0.0118632441862617	-0.040388922614321
B4GALT5	0.367731685759822	7.09612814534333	3.68963193232509	0.000379775098999309	0.0119240445201101	-0.0471364822147331
DUSP3	0.256278387722321	5.07186851865667	3.68677687496093	0.000383501921625726	0.011984659583545	-0.055959548968338
KRT25	-0.299696498400893	0.96679972086	-3.68571090920074	0.000384902254859914	0.012000317030025	-0.0592524550258053
RHOU	0.273813284695835	4.39853771405444	3.67829391184995	0.000394781078149482	0.0122228956777706	-0.0821452488007175
KDM6B	0.279309599441075	4.95668483400667	3.67749288039649	0.000395862274703753	0.0122228956777706	-0.084615639673455
MAL	-0.35547161808125	8.02347600197333	-3.6640415299392	0.00041444370437075	0.0124293395242299	-0.126040903221449
GPR27	0.350365707482738	2.79857065392889	3.66301234867333	0.000415898978814318	0.0124293395242299	-0.129205825060323
ITM2A	-0.306923681819046	7.08734592226556	-3.65784692401973	0.000423276498659012	0.0125461915567201	-0.145080603221265
REPS2	0.256225743664285	4.92215168297333	3.65668675455121	0.000424950505315845	0.0125461915567201	-0.148643863491057
FAM22G	-0.293997988589882	4.37390213187111	-3.64482328722197	0.000442432696243194	0.0129186474806766	-0.185032776825578
ACSL1	0.363395361032143	7.90717184124333	3.63837931792729	0.000452212388512075	0.0129442921728216	-0.204761954797347
LTA4H	0.251255320327678	8.25904392748667	3.63716155577615	0.000454083410883492	0.0129442921728216	-0.208487427754725
KLRB1	-0.396706517184521	7.98486083987778	-3.63699684383228	0.000454337044357838	0.0129442921728216	-0.208991256841634
PTGS2	0.373402333184229	4.83406229469111	3.63671152297043	0.000454776716745705	0.0129442921728216	-0.209863970704265
NRG1	0.405370219755357	3.77239214874333	3.6337015470463	0.000459439662122257	0.0130441762794881	-0.219067541217627
FAM151B	0.274023922606548	2.18125121653778	3.61682569395258	0.000486434112457394	0.0136079178126446	-0.270564479947718
PTX3	0.336454832002976	3.45364544297778	3.61576815225422	0.000488174855709531	0.0136273043720496	-0.273785688334398
CD79A	-0.41163439946339	8.77496004567667	-3.61516544146989	0.000489169573906756	0.0136273043720496	-0.275621197501954
LOC100124692	0.296169199933036	1.3550672834	3.60963135907428	0.00049839328742348	0.0138265281234489	-0.292464235871138
EXD2	-0.284096464076785	1.33534689340667	-3.60072542190648	0.000513583728372402	0.0141304356111368	-0.319529428809562
IL31RA	0.291559184444643	1.07701876263	3.59880923207242	0.00051690892632062	0.0141635168641116	-0.325346262275127
B3GNT5	0.260907197457738	4.27083058884889	3.58991659127764	0.000532609164561585	0.0144748201464558	-0.35231090874639
C11orf82	0.283554487529463	3.22613418296333	3.57512623910949	0.000559726388003277	0.0149679136703722	-0.39704902202666
EML1	-0.262726933972321	0.759461660626667	-3.5595641844791	0.000589666564538492	0.0154891941677197	-0.443972827075825
IRF2	0.294482935233632	4.90074642992222	3.55744930601843	0.000593850484907334	0.015568449647551	-0.450337968573657
HOOK1	-0.30566628067113	1.88607325521111	-3.54122315365164	0.000626898107636574	0.0161805190489409	-0.499079652003034
C20orf197	0.255450365897321	2.40905808128333	3.51012074366898	0.000695162104006312	0.0172518307671124	-0.592040773001039
HTR1A	0.310682072447024	1.19831972041222	3.50982012025975	0.000695854951396799	0.0172518307671124	-0.592936289631057
FCRL5	-0.323111796067262	2.38719839533556	-3.50974093008543	0.000696037569652324	0.0172518307671124	-0.593172176882099
NLRP7	-0.40476981356131	2.01343867392444	-3.50887647427492	0.000698034013272097	0.0172518307671124	-0.595746908768767
GNG7	-0.284244790769641	5.32856268379667	-3.50302971105208	0.000711679651746311	0.0173931378624593	-0.613148613895308
PLOD1	0.275291361583631	4.18602798055889	3.50032022441817	0.000718088322306982	0.0174465198436419	-0.621205435494936
GLUL	0.25225818824405	7.44531706521111	3.50026590645547	0.000718217354415916	0.0174465198436419	-0.621366905171384
IL1R2	0.318685096130061	4.97743326372889	3.49490830243997	0.000731052438577945	0.017672398080406	-0.637284036032927
KCNK7	0.280352575797026	4.00864778018222	3.48899267703046	0.000745475771962329	0.0178218873420222	-0.654837636376574
MCTP1	0.261797958103575	4.36465260044333	3.48844817372248	0.000746816779752695	0.0178218873420222	-0.656452227487228
IRAK3	0.304063920826787	5.08681936706	3.48808938720141	0.000747701646481399	0.0178218873420222	-0.657516016930466
RBM47	0.27248044023899	5.29089947754889	3.48726013580792	0.000749750597414427	0.0178336398786063	-0.659974401862843
HAL	0.310547116029465	4.48789861076333	3.46701427062499	0.00080144987314019	0.0186176747028088	-0.719857718045141
MLXIPL	0.268060905527084	1.76949792593111	3.4651291631217	0.000806431053523941	0.0186176747028088	-0.725420055175963
FAM113B	-0.262632786413392	6.44015183263667	-3.45855896273974	0.000824021201184249	0.0187918589912981	-0.744788632268301
NFIL3	0.320638644855954	7.12872766809222	3.45344735407235	0.000837955845956604	0.0189841813386162	-0.759838059859156
CYGB	-0.255941600352382	7.42487445373111	-3.45288619685966	0.000839499063420724	0.0189869076309935	-0.761489170105385
GCH1	0.276997156068457	4.98516952293889	3.45095565750852	0.00084482865376489	0.0190748688931471	-0.767167898343661
C13orf33	-0.330646327693452	1.23791499481111	-3.44863847263085	0.000851267758125306	0.0191234292330372	-0.773980765682643
LTBR	0.265033297475298	6.37756636410111	3.44663905537861	0.000856860981401862	0.0192167276232377	-0.779856552218712
IGJ	-0.576098397532737	6.00105406254444	-3.44296439022489	0.00086723101586805	0.0193327637698609	-0.790648711872083
KCNJ2	0.31631345697232	5.99239318289	3.43838705585863	0.000880313842435291	0.0195781798557609	-0.804079671847737
PLAUR	0.302400888701192	6.64369177264778	3.4358321946506	0.00088769671510799	0.0196767856584735	-0.81157030863312
AQP3	-0.253033205799404	4.83286510306889	-3.4325136752083	0.000897373465742008	0.0197941906432814	-0.821293591234606
PROK2	0.378875472623216	6.94178766514667	3.42880010265795	0.000908319962044581	0.019935232851189	-0.83216588727049
C16orf74	-0.250518122980059	4.59563164226778	-3.42518632045979	0.000919092944668717	0.0201055348420645	-0.842737404706986
FAM26F	0.386769871536907	6.79729943672444	3.41442485432552	0.000951890773954904	0.0206201793630751	-0.874167847061772
ALOX5	0.305932656527379	7.10927329304556	3.41283487919351	0.000956828965640431	0.0206935586993613	-0.878805192803223
CD6	-0.279775095578568	8.17798882018667	-3.4052069658125	0.000980857126634109	0.0209682654344352	-0.90102989548528
GPR160	0.265545880179464	5.80003245811	3.40449412926972	0.000983131362121733	0.0209682654344352	-0.90310487223315
ALS2CR11	-0.302793747501488	0.860348669044444	-3.40432454835105	0.000983673123647812	0.0209682654344352	-0.903598451787068
KHDRBS2	-0.346990218091964	1.42141630022	-3.38554472175675	0.00104543814553608	0.0217973853344272	-0.958142045064466
PACSIN1	-0.288376377022916	4.94487910208778	-3.38005992375398	0.00106415405564838	0.0220857680771918	-0.974028221033021
KLF17	-0.384615826052974	8.31867306301222	-3.37288563629353	0.00108911079290715	0.0223930576587874	-0.994777933411427
OR6N1	0.295636283737797	1.59663432639111	3.3706850271658	0.00109687549218976	0.0224880557911658	-1.00113580782396
LILRA2	0.291236790516668	6.87387454750889	3.3682883546338	0.00110539115834375	0.0225885752173646	-1.00805650231773
CREB5	0.325559643015772	5.82956500884889	3.36635609257643	0.00111230191309862	0.0225914105454915	-1.0136333919082
LILRB2	0.251764941102383	8.92701390800222	3.36489952106648	0.00111753817025525	0.0226288760908742	-1.01783571467941
ERO1L	0.267844933072919	5.66323995950556	3.36410142416149	0.00112041707771286	0.0226527961893945	-1.02013769228027
OVGP1	-0.25775902006726	3.28203311396889	-3.35753575711318	0.00114436670204443	0.0227916854807178	-1.0390592838272
CD36	0.317001258958633	7.00403111450889	3.35023309419668	0.00117156921701906	0.023103464936804	-1.06007130932055
KRBA2	-0.416337370920538	7.81649058017333	-3.34819127945544	0.00117928294370985	0.023209958113369	-1.06593992204433
PHLDA2	0.353940376994049	2.59450809504444	3.34214589981137	0.00120240221544353	0.0234573905890037	-1.0832994207159
KLF4	0.307476061979766	5.07151355255111	3.3344234987076	0.00123255405643708	0.0237676319784631	-1.10543923144006
CSRNP1	0.273756269346132	5.26473965563222	3.3203680107781	0.00128926231781704	0.0245770233842151	-1.14563388051821
CYP4F3	0.282102892914584	4.65750283465444	3.30882544961114	0.00133765263232277	0.0251049742977709	-1.17854371113273
ANKRD22	0.56976677618006	2.50940926745556	3.28891485562096	0.00142514852411717	0.0263395871271739	-1.23510261245095
ELOVL4	-0.305192581319643	0.96912124102	-3.28387261365834	0.00144814219717234	0.0266194217750419	-1.24938359420589
IL32	-0.26998205401518	8.29458930518	-3.28240531032533	0.00145489840056118	0.0266194217750419	-1.25353617864473
CPVL	0.276383454765476	6.81424150818444	3.28210661110912	0.00145627737394599	0.0266194217750419	-1.25438134355233
DCD	-0.255572000119345	0.884633281207778	-3.26856657620354	0.00152008722000489	0.027263499816862	-1.29262954926209
S1PR3	0.343332284910416	4.51910410005222	3.26318833352829	0.00154615204351811	0.0275156588849498	-1.30778781241904
GRINA	0.250195832470238	6.90748580422222	3.26311330524181	0.00154651859740051	0.0275156588849498	-1.30799913705757
CXCR5	-0.382748059327679	4.68850131569667	-3.2500723756452	0.00161148080298941	0.0282570300066895	-1.34467235737211
CRIP2	-0.322529303582441	4.77805405839889	-3.24859318930293	0.00161900830380883	0.0282652429993297	-1.34882479781654
MARCKS	0.299481708123814	7.18028507947556	3.24166012537892	0.00165473066441179	0.028713557849039	-1.36826783638788
LDOC1	-0.262570372274105	4.80848160273	-3.2347818573723	0.00169089791831222	0.0290764714200493	-1.38752495183793
CXCL17	0.317188143181548	0.834207833244444	3.22908379474218	0.00172141769233261	0.0295251898283886	-1.40345347660681
DTX3L	0.270339014279169	5.77439752186556	3.22699962824945	0.00173270886160245	0.0296426500631065	-1.40927409380926
FAM20C	0.268993383285419	5.41461938725222	3.2249319788029	0.00174397890826704	0.0297972529473948	-1.41504565861033
LYPD5	0.277658286757143	1.30395642391333	3.21704626360891	0.0017875930294923	0.030348144256419	-1.43703081265624
RRAGD	0.268393032160418	4.46029766978556	3.19582279419786	0.00191008899700682	0.0318673113398075	-1.4959901702293
ANKRD34B	0.257867897777678	2.31810856669333	3.19444653197109	0.00191829691618187	0.0318673113398075	-1.49980281262796
CRISPLD2	0.323850850681549	4.66052765939444	3.19422120904942	0.00191964385581248	0.0318673113398075	-1.50042689818651
CCDC89	0.255396929070536	0.718282090356667	3.19375209590085	0.00192245096137178	0.0318673113398075	-1.50172610715955
CTSS	0.284061858056253	6.52275723331333	3.19052884639168	0.00194184224767317	0.0320396325704139	-1.51064881370765
CXCL2	0.317603442135418	2.90772859573889	3.18668985708625	0.0019651759660649	0.0321758381486748	-1.52126672378681
APLF	-0.353210801070238	1.30159227864111	-3.18096811755412	0.00200043908680539	0.0325932346450929	-1.53707316307316
ICAM1	0.273637581414584	5.88526118648778	3.17367427955719	0.002046246899786	0.0330958377818846	-1.55718990015053
GCLM	-0.372599499695241	8.22295847264111	-3.15949114141695	0.00213813465068487	0.0340281710142418	-1.59620263884763
RBP7	0.257981447570836	6.58633660668778	3.15545429417334	0.00216498255909333	0.0343513998436878	-1.60728116169824
MOGAT1	-0.318020013634821	1.07968173232333	-3.15189093429923	0.00218894209047624	0.0345003175214634	-1.61705090252918
NUP62CL	-0.361270791174404	1.08577286370222	-3.15186757232796	0.0021890999849365	0.0345003175214634	-1.61711492555435
CAMKK2	0.253163100280656	6.00634388707111	3.14739343713083	0.00221953525955034	0.0348031474776025	-1.62936923815422
C14orf119	-0.264951937530655	1.60552904634556	-3.13818546841551	0.00228341647152761	0.0354713729872694	-1.65454549290974
MADCAM1	0.256130719467858	3.12568238125667	3.13554131146543	0.00230207447186923	0.0356781437312695	-1.66176422301539
CD101	0.263962160506251	3.47175518828667	3.12862693833711	0.00235153731925063	0.0363181874862042	-1.68061797379085
GLT1D1	0.2656682851628	7.80018956121778	3.12724887556895	0.00236151291710672	0.0363880235171733	-1.6843716297908
CCDC13	0.32800920258125	2.17231303532667	3.10646922158317	0.00251678706387666	0.0379480300343166	-1.74081216627829
GPR15	-0.437001613737499	3.07259800749	-3.10511062809658	0.00252726256796007	0.0380629703237688	-1.74449180556185
MYOF	0.361862933191964	3.6935772405	3.10062628425155	0.00256212769358416	0.0385011620981836	-1.75662812278888
OR52I2	-0.357736438732737	1.41250694668778	-3.09671952636513	0.0025928659929613	0.0388318785747201	-1.76718980606747
OR10AD1	0.275252370389881	1.21214357890556	3.09302402284309	0.00262225719272936	0.0390630293196369	-1.77717053826401
GRM2	0.315384915011608	2.23029513483	3.09049832522753	0.00264252239280474	0.0390711089967903	-1.78398637914424
ADAM23	-0.267100837881845	1.40284706498444	-3.08856136841799	0.00265816223230932	0.0391004392765083	-1.78921041496017
BATF2	0.544538821744346	4.61561552427556	3.07500727064557	0.00277003290731693	0.040224830509807	-1.82569255051335
GOLGA1	0.252719796493453	3.57879811376556	3.07497787386452	0.00277028021871348	0.040224830509807	-1.82577153440006
MGST1	0.278013923515778	5.42919562071556	3.06817795868132	0.00282804093946611	0.0409085776787627	-1.84402534608256
SECTM1	0.274379881098216	8.08229453793333	3.05536064121411	0.00293996511293013	0.0417296816278358	-1.87834377126246
ITM2C	-0.289899921929462	4.67683187602333	-3.04299792085879	0.00305179904576697	0.0427885889152754	-1.91133507072314
DDX60L	0.281511619721727	6.34728321109444	3.04255589698013	0.00305586969696174	0.0427885889152754	-1.91251265833741
CPNE5	-0.281561675219936	6.92391171185889	-3.01552461777118	0.00331458416487052	0.0450405408309901	-1.9842627354559
C5AR1	0.268895513969944	6.72172077484111	3.01216710318753	0.00334809757568942	0.0453113732758617	-1.99313843332435
IL1B	0.523687710936013	7.36536849844444	3.0063966826837	0.00340642923184583	0.0458219674090229	-2.00837395517558
ABCA9	-0.314285110231252	8.71824067882667	-3.00533703212934	0.0034172426123885	0.0459211333531845	-2.0111691476449
DNASE1L3	-0.296127415185119	2.59572417273222	-3.00307034064859	0.00344048014561756	0.0461868883934816	-2.01714563492307
KIAA0319	0.255283777520833	2.29513866597778	2.99242892785372	0.00355153978034192	0.0470156218540502	-2.04515432699878
DDTL	0.530892643676787	2.67188670083	2.98556840418158	0.00362488750753829	0.0475152248532328	-2.0631686009571
NOG	-0.412393296346428	4.03881766058667	-2.98042058762078	0.00368084088084009	0.0478258429541676	-2.07666352918371
CCL23	0.407480770720833	1.74709245546778	2.97535136096093	0.00373671894025006	0.0482395282771271	-2.08993386276043
FFAR2	0.331086659746727	6.21682917190778	2.95971531174476	0.00391404871779785	0.049658692781556	-2.13074996418963
