# Supplementary material for: Commonalities and differences in gene expression patterns in major depressive disorder and chronic spontaneous urticaria: implications for comorbidity
Source: Front Genet. 2025 Jul 29;16:1560832. doi: 10.3389/fgene.2025.1560832 (PMC12339353; doi:10.3389/fgene.2025.1560832)
Supplement: Supplementary file 3 [file DataSheet2.zip › ▓ε╥∞╗∙╥≥MDD╙δCSU/diff CSU.txt]

id	logFC	AveExpr	t	P.Value	adj.P.Val	B
TPM4	0.600457299999999	10.4183696666667	6.88916534971878	7.97425560100092e-08	0.00255814119680109	7.47472430333647
TSPAN18	0.606796200000002	9.1175224	6.38443772974074	3.3945101780206e-07	0.00370761974458219	6.23894547551049
AGPAT1	0.440383849999996	10.6463598333333	6.37710389756494	3.46722544692848e-07	0.00370761974458219	6.22076807292336
NETO2	-0.6184687	7.13077323333333	-5.67755618350158	2.65540049167628e-06	0.0175604621441604	4.46364951783757
ITGB3	1.2976388	10.8927972333333	5.66721097985822	2.7369797606235e-06	0.0175604621441604	4.43738173761459
PSMA6	-0.409189699999999	12.2195924666667	-5.29149770489848	8.22243974200532e-06	0.0266447848043217	3.48000135290479
TAB2	0.519994099999995	10.5606199333333	5.24259733044371	9.48828715106151e-06	0.0266447848043217	3.35505509076565
TSPAN9	0.465516650000001	5.70517893333333	5.20833557678317	1.04894178537686e-05	0.0266447848043217	3.26748813486727
HLA-DRB3	-1.02792	13.2624789	-5.20546695856854	1.05778759454659e-05	0.0266447848043217	3.26015572262689
CXCR6	-0.885514550000002	8.85072606666667	-5.20019017200044	1.07425425060228e-05	0.0266447848043217	3.24666758160408
ITGA2B	1.03626465	10.0123148	5.19517764277711	1.09013314224945e-05	0.0266447848043217	3.23385461394964
CLEC2L	0.677143699999999	5.83430863333333	5.17545695510845	1.15491152541583e-05	0.0266447848043217	3.18344224205593
SAMD14	0.9096543	6.7175497	5.1622678408571	1.20036435022679e-05	0.0266447848043217	3.14972466588356
SAP30	-0.450129000000002	9.0836847	-5.14413180993152	1.26579339206134e-05	0.0266447848043217	3.10335838831806
GP1BB	0.803310749999996	14.2696209	5.13793758874904	1.28894553330642e-05	0.0266447848043217	3.08752190669471
BCORL1	0.429874450000002	8.80953436666667	5.10445318453787	1.42160955429098e-05	0.0266447848043217	3.00191147987667
IRF8	-0.579349299999999	9.74414793333333	-5.08774001738324	1.49283435478087e-05	0.0266447848043217	2.95917991326308
CDC14B	0.349493249999998	6.0402454	5.07503535925943	1.54934628359942e-05	0.0266447848043217	2.92669734265807
NUBP1	-0.367024649999999	8.5934546	-5.06874972697038	1.57808887556768e-05	0.0266447848043217	2.91062673139631
FKBP3	-0.389030950000004	10.2348966333333	-4.97040314261322	2.10358597652258e-05	0.0337415190634222	2.65921883133731
SH3KBP1	0.351639849999998	10.4254976666667	4.93369642691302	2.34158382173792e-05	0.0357704804768345	2.5654158745407
MYO5A	0.460948500000001	9.66227	4.82047748223794	3.25770533415228e-05	0.045687018277341	2.27628686291402
PEPD	-0.427545800000001	10.7318158666667	-4.80697828024068	3.38836127643168e-05	0.045687018277341	2.24183984059431
EMB	0.4917423	10.7132372	4.76734120594485	3.80283170749808e-05	0.045687018277341	2.14073459848561
GOLT1B	-0.3964005	7.5069622	-4.75328448301992	3.96159586355384e-05	0.045687018277341	2.10489452983934
ALDH1A1	-0.773085100000002	7.77562313333333	-4.73779607688223	4.14415367992224e-05	0.045687018277341	2.0654142360269
ZCCHC10	-0.345215399999999	8.5034665	-4.71647140972764	4.40922817983676e-05	0.045687018277341	2.01107543580383
ZNF572	-0.39894565	7.01513343333333	-4.70970411893444	4.4968124051079e-05	0.045687018277341	1.99383586636378
PIK3CG	0.3739597	10.8366793666667	4.69645755580663	4.67327658333112e-05	0.045687018277341	1.96009714111049
GP9	0.795258	12.5505508	4.69617699741642	4.67708734682289e-05	0.045687018277341	1.95938266222949
AQP10	1.1395305	8.9894895	4.69519833269213	4.69040446765859e-05	0.045687018277341	1.95689039576557
FAM96A	-0.428394849999997	11.1306938333333	-4.69281262307838	4.72302557721988e-05	0.045687018277341	1.95081516025711
LOC375196	-0.62706525	5.725584	-4.68479207985479	4.83435261347295e-05	0.045687018277341	1.93039296435247
GNAQ	0.705036750000001	8.5512809	4.68423788485648	4.84214034111469e-05	0.045687018277341	1.92898197986145
THBS1	0.62778	7.9000187	4.66624564131069	5.1018408930652e-05	0.04618503213724	1.88318270971735
SLC4A10	-0.665334500000001	5.91069626666667	-4.66081805570059	5.18285896801945e-05	0.04618503213724	1.86937033035288
NID1	-0.602634999999999	7.78036043333333	-4.62261607310471	5.79030691766761e-05	0.0493284775235599	1.77220104090668
BHLHE40	0.328750599999998	8.45227826666667	4.61948287910427	5.84314883383814e-05	0.0493284775235599	1.76423550286256
