# Supplementary material for: Commonalities and differences in gene expression patterns in major depressive disorder and chronic spontaneous urticaria: implications for comorbidity
Source: Front Genet. 2025 Jul 29;16:1560832. doi: 10.3389/fgene.2025.1560832 (PMC12339353; doi:10.3389/fgene.2025.1560832)
Supplement: Supplementary file 3 [file DataSheet2.zip › ▓ε╥∞╗∙╥≥MDD╙δCSU/diff female.txt]

id	logFC	AveExpr	t	P.Value	adj.P.Val	B
RPL37A	-0.307241493537624	8.69972693031429	-6.11786896324702	1.34349604939799e-07	0.00232841300321165	7.19336265661704
SPDYE5	0.494328350042642	3.65114147426327	5.78838172085177	4.40187759114375e-07	0.00381444702660562	6.12754076169623
KLRB1	-0.722858339179931	7.95703004053061	-5.50467430181223	1.21291303519309e-06	0.00700699860431049	5.21606582240454
PPP1R16B	-0.394561690302344	6.6652193035449	-5.33240978943666	2.23352826021087e-06	0.00722214057190857	4.66669901418507
PSMD6	0.237451071433615	6.70477262617551	5.30455062989154	2.4643414581681e-06	0.00722214057190857	4.57820097573638
RPL24	-0.287352318572241	10.1394235785918	-5.23076082041945	3.19574939949871e-06	0.00722214057190857	4.34431216276919
SSR4	-0.256169076510702	8.28010963676531	-5.163546134571	4.04626783205524e-06	0.00722214057190857	4.13195025560912
ZNF385C	0.256541554561371	2.1767671942102	5.13165561101256	4.52441130899575e-06	0.00722214057190857	4.03143511734561
DENND1A	0.335996079588463	4.00472477446735	5.11378605352585	4.8162520183563e-06	0.00722214057190857	3.97518284816839
TTC39C	-0.245210607037126	5.97197504414898	-5.09691915882594	5.1087024659825e-06	0.00722214057190857	3.92213426034918
NCK2	-0.347725059341973	7.27805535788571	-5.07775249154206	5.46230389878257e-06	0.00722214057190857	3.86190931649074
RPL32	-0.226335135525751	9.83594760149592	-5.05540357695711	5.90514016683138e-06	0.00722214057190857	3.79176273842784
PLAGL1	0.389609411598998	3.48555370623061	5.05378524259067	5.93854610832646e-06	0.00722214057190857	3.78668655147797
BRE	0.231744154616387	5.20389437221429	5.04759238097005	6.06810768388124e-06	0.00722214057190857	3.7672656939054
FAM111A	0.37287302998846	5.16354753430408	5.03656649558873	6.3057063663607e-06	0.00722214057190857	3.73270473295042
NR2E1	-0.43728749144515	0.877288836089796	-5.00393897658646	7.06376111065121e-06	0.00722214057190857	3.63055680565365
HIST1H1D	-0.506446271788799	6.04228574057551	-4.98607251409969	7.51615969125372e-06	0.00722214057190857	3.57470166025094
RPS5	-0.354239619740968	11.2495948022592	-4.93060632247205	9.11003913234479e-06	0.00722214057190857	3.4016711913678
S100A6	0.398449638377425	10.1979235058939	4.91315689746703	9.67701578227158e-06	0.00722214057190857	3.34735554125731
RPL35	-0.290127111461203	9.90885782051224	-4.89467509573124	1.03153653177049e-05	0.00722214057190857	3.28989001150341
PCGF3	0.375063870492475	3.78285424006735	4.89369793487432	1.03502439866068e-05	0.00722214057190857	3.28685356229439
PPAPDC3	0.366696040636289	2.66817152546939	4.89237894843361	1.0397507592527e-05	0.00722214057190857	3.28275521217283
SRPRB	-0.259936721851005	5.62989403969592	-4.88467145272785	1.06779629348084e-05	0.00722214057190857	3.25881329685347
RCN2	-0.307164791337961	5.9450232177102	-4.87976849668132	1.08602227331428e-05	0.00722214057190857	3.24358922261302
EEF1B2	-0.342935004506524	9.59676013356122	-4.87923753832991	1.08801427699609e-05	0.00722214057190857	3.24194083762379
NLRP7	-0.704496882697492	2.07662388952653	-4.87716652377935	1.09581849691895e-05	0.00722214057190857	3.23551180689544
MAGEA8	0.356377342049165	1.72053353126939	4.86560275741162	1.14041577156339e-05	0.00722214057190857	3.19963010052993
PIK3C2B	-0.289945123675753	4.84679328078571	-4.85297077818071	1.19117127148134e-05	0.00722214057190857	3.16046420638871
NSF	0.319234235895818	5.45893497792653	4.84878304599028	1.20848235292452e-05	0.00722214057190857	3.1474870572919
ATF7IP2	-0.411212039375418	5.1733868536449	-4.8260500520183	1.30685468562806e-05	0.00737165949870408	3.07710292630127
QARS	-0.268937249775917	8.24386783995102	-4.82345542043579	1.31857044867478e-05	0.00737165949870408	3.06907633561121
ZNF516	0.396260998278262	4.89561789268367	4.76744704554515	1.59814635415339e-05	0.00865546076994765	2.89615426214344
UXT	-0.221245203867054	6.97327850555102	-4.73562787325452	1.78207607780446e-05	0.00929835246663007	2.79821253415784
LCE3D	0.440574199365719	1.8309295097	4.72880254943009	1.82415315830259e-05	0.00929835246663007	2.77723246289568
FAM120A	0.274287522222243	5.87149291718776	4.71483373289926	1.91332769788845e-05	0.00947425209488708	2.73432640927627
GPR141	0.448536736634282	2.69851824671429	4.68062795156384	2.15012333599653e-05	0.0103510520933766	2.62944582397365
PPM1K	-0.316323292166388	4.55241061503878	-4.66313405483053	2.28209278048031e-05	0.010485897098089	2.57590951840276
LOC440082	0.404301488519733	3.06273627513469	4.65449656043811	2.35014517931603e-05	0.010485897098089	2.54950236966293
UBXN4	0.233729029137455	5.07617161205714	4.65331039344516	2.3596444915208e-05	0.010485897098089	2.54587729062566
OFD1	-0.260823968450834	5.48816811365102	-4.62350937342909	2.61103096227914e-05	0.0108444626732683	2.45490977857474
EPHA4	-0.438642294700001	4.16734972680204	-4.61474780595903	2.68980040537717e-05	0.0108444626732683	2.42820509530005
PYGL	0.470113978817558	7.93123892720612	4.6099899007254	2.73354500581873e-05	0.0108444626732683	2.4137109986144
PDCD6IP	0.28655180344398	4.75432314635714	4.60995682716912	2.73385151008908e-05	0.0108444626732683	2.41361026500855
ICOS	-0.472697601661371	5.4395252089898	-4.60667504485184	2.76443274620091e-05	0.0108444626732683	2.40361610064988
CD46	0.309443335833948	5.27629292253469	4.6012450783021	2.81576839361302e-05	0.0108444626732683	2.38708566331019
C17orf62	0.252540477344818	5.8224351529898	4.577738648302	3.04896804145645e-05	0.0114873185057569	2.31560753868047
TRADD	-0.204228353645322	8.60159077782653	-4.54948577009462	3.35433420073102e-05	0.0122211253163198	2.2298760606121
RPS20	-0.263145392866727	8.67632062093469	-4.54680925415853	3.38476726780538e-05	0.0122211253163198	2.22176464394713
SIRPB2	0.524236335630602	4.60492730444082	4.5337480319409	3.53719331623559e-05	0.0125108361966692	2.18220727320777
ATP5G1	-0.214477977914884	6.50661674575306	-4.51513673952845	3.76603637650749e-05	0.0129123838587137	2.12591548056841
HK3	0.441290766788128	6.31777234418776	4.51241557895302	3.80068523853149e-05	0.0129123838587137	2.11769244816624
ZFAT	-0.257398167655852	4.3946562983449	-4.49434497564514	4.03881024355214e-05	0.0129123838587137	2.063133498087
ACTR2	0.264315387691807	7.47189148962857	4.49394280741198	4.04427219836742e-05	0.0129123838587137	2.06192022758974
CCNE1	-0.318552348886455	4.25331145292245	-4.49258779436098	4.06272814303207e-05	0.0129123838587137	2.05783270163604
RNF146	0.323130690289129	5.49802935743061	4.49003295249787	4.09775034463823e-05	0.0129123838587137	2.05012707531652
GPR171	-0.480717173271739	6.28317015435102	-4.48049375094907	4.23113963134022e-05	0.0130946215983495	2.02137103979292
DNAJC27	-0.182812405206187	3.33355171996531	-4.47509034778338	4.30856798200188e-05	0.0131003143326447	2.00509297626015
RPL26	-0.20290489292174	10.5092866649878	-4.45420167785314	4.62111440187214e-05	0.0138083678791114	1.94223703795885
CD5	-0.455125302536958	7.06681017409796	-4.44415882019232	4.77915203083206e-05	0.0140385565841272	1.91205841531931
RPL31	-0.269545418646659	9.36159361541429	-4.40207635210487	5.5006748803851e-05	0.0158667643679432	1.78589726806298
RWDD1	-0.236172944799664	6.68815219450612	-4.39181227605715	5.69216777962803e-05	0.0158667643679432	1.75519954165996
CLASP1	0.190278069253845	3.85053394628163	4.38222404001824	5.87691298041292e-05	0.0158667643679432	1.72654948033105
STX10	0.254960246543643	7.1828712037	4.37727136663291	5.97461645522533e-05	0.0158667643679432	1.71176070718662
ABCC6	0.317292842619565	2.92808577734286	4.37657214715461	5.98853714459571e-05	0.0158667643679432	1.70967337708729
NQO2	0.458184296658195	4.77402330052245	4.37056363748263	6.10946995031757e-05	0.0158667643679432	1.69174224470621
BEX2	-0.376325649986788	5.7436130204	-4.36942103768478	6.13273473822436e-05	0.0158667643679432	1.68833354211606
GMPR2	0.233873406942974	6.65633021024082	4.36936193883386	6.1339404111257e-05	0.0158667643679432	1.68815724328563
CORO1B	0.345136260168562	4.90803313124286	4.34820939843037	6.58063942427554e-05	0.0167719208620764	1.62512004144912
KIF13A	0.407248256262542	3.59927252907755	4.31561805593094	7.33156060487722e-05	0.0184149676584242	1.52824372565715
CACNA1E	0.374014746249665	2.54908386150204	4.29398009200287	7.87551075339913e-05	0.0190644356336966	1.46409587907661
TAPT1	-0.254780310022408	3.95568452660408	-4.29080372667957	7.95859575643266e-05	0.0190644356336966	1.45469079070615
ARHGDIB	0.216506382689467	11.7200424246449	4.28420148278089	8.1340296852731e-05	0.0190644356336966	1.43515134036358
USP42	-0.255548915227592	5.13692687754898	-4.28402532723127	8.13876161745388e-05	0.0190644356336966	1.43463018160955
C8orf73	0.284121494884115	4.46695062372857	4.28397390981627	8.14014330906208e-05	0.0190644356336966	1.43447806417205
MRPL32	-0.20971384955418	6.26437364887143	-4.27809072086611	8.299752492029e-05	0.0191790680585806	1.41707793717281
C1orf200	0.337017979646823	4.21422966661224	4.26479689060086	8.67170102518046e-05	0.0197749013772898	1.3777980191728
MAPK14	0.344188515221742	5.67203581300816	4.23994341491099	9.41102800249803e-05	0.021182146274194	1.30450456974554
RPS21	-0.250532361471572	9.70233183604694	-4.21553510951303	0.000101965685899984	0.0219384184861246	1.23270666464515
RIPK3	0.30280521289281	4.35589498217551	4.20870281390801	0.000104276316814917	0.0219384184861246	1.21264201861877
C14orf119	-0.448357434723412	1.44397221371429	-4.20672349182373	0.00010495515595847	0.0219384184861246	1.2068319701989
SORD	0.348321714546822	2.94225821286327	4.20330533019798	0.000106137586679609	0.0219384184861246	1.19680125122605
GMDS	0.283199763120401	2.54130146342041	4.19595300564946	0.000108724950634234	0.0219384184861246	1.17523789508557
FAM131A	0.357538123745653	3.42853115818163	4.19481366253714	0.000109131340101	0.0219384184861246	1.17189786554081
RPL34	-0.2408366418189	10.3449519440612	-4.19386689493994	0.000109470161989457	0.0219384184861246	1.16912268696981
SHMT2	-0.255509677058701	6.88206315417143	-4.19339163105406	0.000109640630602211	0.0219384184861246	1.16772969226346
C16orf45	0.34060554872408	3.16488812532449	4.19000007720273	0.000110864624492	0.0219384184861246	1.15779112408928
DNAJC2	-0.234472517161371	6.11428154816735	-4.18752777143896	0.000111765216194752	0.0219384184861246	1.15054857765245
EIF3A	-0.23129396505836	6.64094402280816	-4.1857952330242	0.000112400559794852	0.0219384184861246	1.14547429926496
TSHZ3	0.467366603855519	4.10704928881429	4.18508911425747	0.000112660506910455	0.0219384184861246	1.14340648060153
RNF166	0.310205394129764	4.72769506866735	4.1772732624221	0.000115577059364244	0.0220658397861816	1.12052878104802
HIST1H3F	-0.366617465083277	5.9884298534551	-4.17531961028514	0.000116317453144985	0.0220658397861816	1.11481327150767
PRPF40A	-0.265486011686453	6.03376495963265	-4.17317777048335	0.000117134456195759	0.0220658397861816	1.10854859379656
ABR	0.190655897440801	6.43394695785714	4.16510618336909	0.000120263692999156	0.0221972406149944	1.08495301117217
DPYD	0.346341103355853	5.08419247593469	4.1643907492227	0.000120544937821123	0.0221972406149944	1.08286258696453
UPP1	0.317549801767223	5.6004009141	4.16153399875735	0.000121674332607724	0.0221972406149944	1.07451708049154
AP3B1	0.166376955866387	6.29852384234286	4.1430822069965	0.000129220336453239	0.0233283088653238	1.02067607139769
CCRL1	0.55916849401204	1.29057306277959	4.13919862045432	0.00013086541917451	0.0233817379351899	1.00935795050663
OTUD6A	0.341027816893813	1.62374052178163	4.13380896733988	0.000133182162628013	0.0235528577602662	0.993658683560502
INTS3	0.280300494395147	4.98906119988571	4.10854550134991	0.000144582381328855	0.025310679301115	0.920195553694739
SPINT3	0.330857364034114	0.76584142867551	4.10537694682704	0.000146077289001941	0.0253166549569264	0.910996485492106
FXYD6	0.330851597112041	4.11445347016735	4.09301263959765	0.000152055268876007	0.0260917808404959	0.875131554215776
PAQR4	0.329727584322742	2.85848133579184	4.07685666249581	0.000160224582577838	0.0272240415750638	0.828344447910705
SCARNA9	-0.28201844875953	7.89992250278367	-4.07132160304594	0.00016311995416853	0.0274469118999494	0.81233511819946
TMEM116	-0.194076637682608	4.45141785037959	-4.06075306630426	0.000168789685096145	0.0281278272346277	0.78179572443739
IFNGR2	0.397850407486789	6.81979142389796	4.05577662008213	0.000171525038780408	0.0283114328295548	0.767428537903503
CDC42EP3	0.32115680647659	3.53178257091837	4.04298486558328	0.000178754517771313	0.0292263636556097	0.73053669224158
GJB7	0.28899874836873	1.34665007824898	4.03571027342193	0.000182996505169221	0.02936811719597	0.709581320519638
NKRF	-0.212905420330936	4.60477010170204	-4.03563929049736	0.00018303837302943	0.02936811719597	0.709376934225126
SDCBP2	0.44818437783562	3.23000598654286	4.02848851959721	0.000187303945383455	0.02936811719597	0.688796026796839
TM6SF1	0.332628488238965	4.42116503615714	4.02751685692736	0.000187890931051169	0.02936811719597	0.686000798315741
TMEM106C	-0.330784934729935	5.69667481623061	-4.02440428587552	0.000189783253810366	0.02936811719597	0.677048896922877
NFU1	-0.238321880495487	4.53269757544286	-4.02209491458044	0.000191199162130827	0.02936811719597	0.670409186316268
KANK2	0.310337556909865	2.86889093289592	4.02163345824331	0.000191483309857747	0.02936811719597	0.669082665586509
ZNF256	-0.356444981598996	4.13935187662245	-4.01530365937399	0.000195422433438092	0.0296269165668786	0.650894176659671
CDH23	0.254571325466221	3.23080183161837	4.01078393096299	0.000198282963460275	0.0296269165668786	0.637915332997153
KISS1	0.24070255613378	2.44920783083673	4.01075855791469	0.000198299135754308	0.0296269165668786	0.637842491737881
ANKAR	-0.219853355563378	3.34885021403878	-4.00069202736501	0.000204816998355844	0.030046343902432	0.608960982920092
HK2	0.411656391980937	4.25312223074082	3.9987549966849	0.00020609472829085	0.030046343902432	0.603407559574196
C1RL	0.309514644554183	3.97051667010612	3.99534453943191	0.000208363130426727	0.030046343902432	0.59363303258126
ADRA2A	-0.316901140538462	1.55638306570816	-3.99495947232928	0.000208620761885708	0.030046343902432	0.592529667472619
MAPK8IP2	0.20131555402776	2.60055339738163	3.99324017164586	0.000209774831930891	0.030046343902432	0.587603842410483
GTF3A	-0.20632083760368	8.4181170713551	-3.98533790794393	0.000215159015191357	0.0303882978320786	0.56497702177453
HIST1H4B	-0.498300565567894	6.55897569239184	-3.9827127952568	0.000216977000112736	0.0303882978320786	0.557465290730959
RPL38	-0.265828165911538	12.0745235176286	-3.97961335877981	0.000219142584802155	0.0303882978320786	0.548599404634337
CHRDL1	-0.332300862562876	1.03696265011224	-3.97664867579898	0.000221233550849132	0.0303882978320786	0.540122142154286
PPP1R13B	-0.196457448623246	3.98314304609388	-3.97441466465501	0.00022282190298878	0.0303882978320786	0.533736221201115
LRRK2	0.509366052904514	5.63238019456735	3.97342952850454	0.00022352581700848	0.0303882978320786	0.530920768947447
FANCM	-0.227613043190467	3.43713044370204	-3.97216000537748	0.000224436104235535	0.0303882978320786	0.527293063391218
ADAMTSL4	0.432400050998997	3.95681587806327	3.95365279437408	0.000238119965525516	0.0319911404846722	0.474472940172276
LY6G5B	0.269294051508195	3.13954890610408	3.94924084431399	0.000241499101318689	0.0321955455765708	0.461899101859716
PSTPIP2	0.383089157507024	4.7112745877	3.94601245006382	0.000244001033599883	0.0322807779642715	0.452702749076532
MYLK4	0.461181715564715	1.69952735404082	3.93972270555517	0.000248947507762791	0.0326618186764936	0.43479661296151
MOCS3	-0.447997301951505	6.26197930921633	-3.93758527652725	0.000250650388550785	0.0326618186764936	0.428714848217538
NUP62CL	-0.55947680995301	1.07929230092857	-3.93518199732412	0.00025257850015373	0.0326674476579424	0.421878606562667
CC2D2B	0.33895317809816	1.44103245512857	3.92579073925332	0.000260251139622353	0.0331720691160121	0.395184709058994
C12orf57	-0.400436194086621	8.26884858593469	-3.92572190473733	0.000260308199167829	0.0331720691160121	0.394989170184319
FOXD4	0.360154342619232	1.66957387324694	3.90629796711606	0.000276901051974234	0.0350289936625216	0.339880193942581
RUFY2	-0.248975569193144	2.72158892207959	-3.90209915723019	0.000280619680785735	0.0352421716499824	0.327985560056885
NFYC	0.212998830314049	5.81207475769184	3.88939347864533	0.000292168017458957	0.036310839383059	0.292031604517057
C10orf11	0.370753673506187	3.43944083231633	3.88772571878246	0.000293717467411265	0.036310839383059	0.287316668159233
SSRP1	-0.205231114153509	7.55889310252653	-3.8834847267586	0.000297693375149592	0.036310839383059	0.275331558325496
AOAH	0.312637990663879	6.60628222677959	3.88289297139938	0.000298252250652894	0.036310839383059	0.273659777444378
RANBP17	-0.248282522483946	0.455529862636735	-3.88146530664726	0.000299604756319741	0.036310839383059	0.269626984736435
PHF11	0.305604618226423	6.35256591623265	3.87858016801917	0.000302356076223969	0.0363334962936975	0.26147950229663
CCNT2	0.286233780026923	3.69349463518571	3.8768843432626	0.00030398459192119	0.0363334962936975	0.256692022120264
GNG7	-0.403911535239465	5.3239649008551	-3.86910875651389	0.000311560425250878	0.0369839296576915	0.234754468466173
GOT2	-0.223104844989965	7.29881633926531	-3.8583982449461	0.000322294272146897	0.0379978369427067	0.20457344275084
NIN	0.213203998714548	5.38500202945306	3.85610334520482	0.00032464007982337	0.0380157920501272	0.198112259918892
CIDEB	0.261149767697828	6.0903000601449	3.85247965977156	0.000328377672918722	0.0381077621757558	0.187913970343167
ARHGEF6	0.250773023381772	5.06490776578775	3.85108891693851	0.00032982311040121	0.0381077621757558	0.18400125570608
CD302	0.33641602855117	7.15981067138571	3.84459776160025	0.000336650986174905	0.0386390612013065	0.165748682959493
DET1	0.264771423231942	4.21559380082245	3.84012672868437	0.000341432900845329	0.038930089503621	0.153185773625048
RBM27	-0.190674272722909	6.68248751747143	-3.83610095837109	0.000345794496725543	0.0390143190109882	0.141880456852824
XRCC5	0.223454248142309	5.03143971663878	3.83529520352462	0.000346673886543891	0.0390143190109882	0.1396184442921
CCT4	-0.27076838234097	7.93929594672041	-3.83255409881904	0.000349681640572617	0.0390989194371872	0.131925128554109
REXO2	-0.280070894043811	6.01788923619388	-3.82931730690151	0.000353265653316923	0.0391264338834693	0.122844269994254
OR10H1	0.417560268212709	0.906650765653061	3.82826099522533	0.000354442912682747	0.0391264338834693	0.119881637631298
RAB20	0.468154212676087	3.89502307742041	3.82291184548756	0.000360462756521011	0.0392276430975111	0.104885431687972
TP53I11	0.332370771079598	3.88537285812449	3.82226861193382	0.000361193234433491	0.0392276430975111	0.103082878053346
ATXN7	0.259867925368563	4.54717415289592	3.81504820501501	0.000369491343310375	0.0392276430975111	0.0828597608179269
PICK1	-0.265152695377593	6.98459889620408	-3.81436980745879	0.000370280357133414	0.0392276430975111	0.0809607120582001
EIF3D	-0.16233740220301	7.93430318441224	-3.81194687499924	0.000373111617794274	0.0392276430975111	0.0741796011338591
DAPK1	0.301424511956355	2.92324502403469	3.80864602477003	0.000377002284882017	0.0392276430975111	0.0649450715746935
DBNL	0.252315213826754	6.96281631586531	3.80810931191616	0.000377638578984217	0.0392276430975111	0.0634439480696809
ZNF407	0.236675219874748	3.46957255318163	3.8064362589722	0.000379628685621324	0.0392276430975111	0.0587653246464734
RAB18	0.26180493471154	4.93072086873265	3.80514761605138	0.000381168408636013	0.0392276430975111	0.0551624227044787
IGJ	-0.85766265332575	6.0376205160102	-3.80513966028041	0.000381177933148195	0.0392276430975111	0.0551401812426464
S100A13	-0.264926407432106	4.69967100659796	-3.80445900504756	0.000381993650136812	0.0392276430975111	0.0532374053850182
PDGFB	-0.402617719704014	3.03111031374694	-3.80258365608131	0.000384249819052796	0.0392276430975111	0.0479957798552082
AGPAT6	0.185014483244482	4.84498142754082	3.80130544047776	0.000385794936931124	0.0392276430975111	0.0444239275699045
ANP32A	0.218316201575083	4.73166145049796	3.8002725323516	0.000387047889312469	0.0392276430975111	0.0415380245254093
C17orf81	-0.277447058656855	5.17557174089184	-3.7947659335403	0.000393793909069781	0.0393396464147637	0.0261597723591489
PATL1	0.226571775201504	6.14977171925714	3.79471809071752	0.000393853012894755	0.0393396464147637	0.0260262133520914
PLCB2	0.227878640012708	9.25559200089796	3.7938211144427	0.000394962695526449	0.0393396464147637	0.0235223601007117
HOOK1	-0.449427212336287	1.87645165149184	-3.79177908723161	0.000397500188437491	0.0393661472332009	0.0178233316787431
MVK	-0.249521414910868	6.0201425025449	-3.78962898640034	0.000400188918466001	0.0394072394655356	0.0118244322113403
TMEM214	-0.209771450005015	7.62593071624082	-3.78623590558165	0.000404467620040334	0.039437111916916	0.00236120278793273
EXOC3	0.234193029256021	5.12154399984082	3.78578199620458	0.000405043328210204	0.039437111916916	0.00109559873767218
TMED5	0.210466935667389	5.61236024799388	3.78162318135884	0.000410354896897053	0.0397310654643733	-0.010496402367143
CBX7	-0.202972082729931	6.40581471525714	-3.7782350234323	0.000414731633489818	0.0397422834751277	-0.0199353422936852
ZNF75A	-0.273542909392139	5.39951834303673	-3.77798450262353	0.000415057025503325	0.0397422834751277	-0.02063308075736
WDR45	0.178862538481773	4.80105519836327	3.77584002870519	0.000417852461048656	0.0397901153979904	-0.0266047626912167
DMXL2	0.424580329434282	3.9796693530102	3.7694899529408	0.000426236656316727	0.040241583706006	-0.0442771636887311
ATG7	0.246309336892977	4.98110589354898	3.76874003719923	0.000427237401298546	0.040241583706006	-0.0463631525313817
TOMM5	-0.207943774765887	6.94688658456327	-3.76041229129695	0.000438503436789972	0.0410794760162541	-0.0695130187544812
EIF3L	-0.225820590679763	8.42679644202653	-3.75525417716807	0.000445624065491366	0.0413564150120762	-0.0838380947086561
SDSL	0.415814508356855	4.65580248641429	3.7548173544345	0.000446232162440612	0.0413564150120762	-0.0850507532189599
SEC11C	-0.26796602998077	6.64104336747551	-3.7517464606694	0.000450529681326295	0.041532605888649	-0.0935736968578702
FES	0.327776616399333	6.96149841959184	3.74920983990386	0.00045410947543296	0.0416411180885113	-0.100611007906803
CD3D	-0.398497189398659	9.10686309796939	-3.7379306013149	0.000470360737964503	0.0425764343101493	-0.131871926370776
HABP4	-0.304397978410202	5.2689480849551	-3.73578117028253	0.000473520375865945	0.0425764343101493	-0.137823430495723
SAT1	0.359400042964714	8.88174284535306	3.73566583876353	0.000473690486619137	0.0425764343101493	-0.1381427168963
SOX1	-0.146653681867558	0.548296810393878	-3.7353639469013	0.000474136046498114	0.0425764343101493	-0.138978456076309
PLOD1	0.38071767468311	4.02747445254898	3.73123946704614	0.00048026378141492	0.0429043896685669	-0.150392773328218
PPFIA1	0.292751576755519	4.17359078929184	3.7278211388755	0.000485399936463865	0.0431408528146423	-0.159847694495752
OCIAD2	-0.303857867850165	6.7990348094449	-3.72523652614286	0.00048931836812282	0.0432672277445744	-0.166993495867927
TNFRSF14	0.18225329507358	6.46542643243469	3.72219436321007	0.000493969378037482	0.0434567679734396	-0.175400876744506
CCT2	-0.212834231663377	7.20603890282857	-3.71951787261591	0.000498096390171867	0.0435253868815978	-0.18279460617246
FBXL5	0.266723392930933	8.5296536448551	3.71805889906937	0.000500359967514382	0.0435253868815978	-0.186823766777462
NSFL1C	0.260704151942307	5.61529489331633	3.71601579600371	0.000503546411158852	0.0435253868815978	-0.192464643878935
CHPT1	0.352350286466721	4.82476278311429	3.7152185769722	0.000504795035670253	0.0435253868815978	-0.194665258905342
MIA3	0.151986793917893	4.38723768919388	3.70118888618443	0.00052726095781243	0.0450204704755695	-0.233350329392878
EDF1	-0.158506282068059	8.96524110359796	-3.70003611394515	0.00052914895196173	0.0450204704755695	-0.236525408860206
SMG7	0.316163395799999	4.2887547907	3.69956180930111	0.00052992764277977	0.0450204704755695	-0.237831629110418
STX3	0.311572406591807	5.25845487631429	3.69654530687844	0.000534905775739002	0.0452217170699154	-0.246136845039281
HRASLS2	-0.809897117144817	2.99880493155714	-3.69302736037718	0.00054076809905244	0.0454953976926109	-0.255817994269218
NOL9	-0.222395474823744	4.26964092488775	-3.68196212666794	0.000559611605465943	0.0464174895466083	-0.286235870193272
CARD9	0.275468599899666	5.05781147366122	3.67873347722662	0.000565227411472704	0.0464174895466083	-0.295101861321008
PGGT1B	0.22956966580418	3.23563378276327	3.67839144387988	0.00056582548755766	0.0464174895466083	-0.29604084732254
N4BP2	-0.21006631610652	4.4866890787898	-3.67791232994758	0.000566664281448443	0.0464174895466083	-0.297356080730052
TSPAN4	0.311101332962209	5.35630744623469	3.67737239511841	0.000567610984068688	0.0464174895466083	-0.298838162991349
NSD1	0.198258387672072	3.76836476916122	3.67624205234856	0.000569597798342207	0.0464174895466083	-0.301940485236485
LRTOMT	0.190897177904515	2.18966061347347	3.67080399421677	0.00057924986282291	0.0464174895466083	-0.316858363612346
ALG8	-0.213278755215886	6.3253044617102	-3.67055910497424	0.000579688186900789	0.0464174895466083	-0.317529866512624
ZNF573	-0.283551029184783	4.82148352069592	-3.66825255808671	0.000583832270734318	0.0464174895466083	-0.32385336280219
PEBP1	-0.24917186086271	6.72903174538571	-3.66268686397351	0.000593949157876533	0.0464174895466083	-0.339102917484629
PANK2	0.185912978009866	6.60065317486531	3.6623892072503	0.000594494920095347	0.0464174895466083	-0.339918112740965
MAP3K6	0.173473682054348	4.02063462276122	3.66011427024459	0.000598681980262654	0.0464174895466083	-0.346147294420124
TMEM170B	0.413270533833614	4.37713539961633	3.65996228365597	0.000598962718652387	0.0464174895466083	-0.346563384431019
RAD23A	-0.187366896517723	8.38045891140612	-3.65986101821356	0.000599149838694783	0.0464174895466083	-0.346840611080624
PARP9	0.52692607301455	6.27698929297143	3.65975968686038	0.000599337136585106	0.0464174895466083	-0.347118013922255
CHRM2	0.135845182600502	0.546098108293878	3.65900582385958	0.000600732316726507	0.0464174895466083	-0.349181641967196
ADCY3	-0.258365403232441	5.48273030123469	-3.65859869180315	0.000601487092551373	0.0464174895466083	-0.350296029314183
WDR78	-0.278510021669064	0.647283488840816	-3.65756063492359	0.000603415643407391	0.0464174895466083	-0.353137051030227
TPM3	0.16111891030719	6.04837892319796	3.6565567591884	0.000605286324088426	0.0464174895466083	-0.355884099052187
USE1	-0.192003381280267	6.08804094162653	-3.6565525743006	0.000605294134068056	0.0464174895466083	-0.35589554988225
AGAP11	-0.34065616410117	2.73050089417143	-3.65281921300219	0.000612300048590476	0.0467478948992138	-0.366108005177114
GGT1	0.204377275016221	4.09199961922857	3.6501406295608	0.000617374380699624	0.0467781640916704	-0.373431595010626
ETAA1	-0.199851848296488	3.81453265229796	-3.64976209536454	0.000618094719115603	0.0467781640916704	-0.374466315517472
TNFSF8	0.304617122981103	3.7055390318898	3.64485430930654	0.00062750725469379	0.0470799886087551	-0.387876316681834
PLA2G4D	0.274317989238462	0.877955814885714	3.64484985478782	0.000627515859940133	0.0470799886087551	-0.387888483622884
NUDT16	0.335208227092642	4.35775472681633	3.63969394239286	0.000637552182646052	0.0476267968855117	-0.401965642637082
ZFAND5	0.222506125523415	6.95332486609796	3.62480991779465	0.000667394378389533	0.0495515412401696	-0.44254101816267
GPR183	-0.343001825933781	7.32948761626327	-3.6239222648635	0.000669215713578774	0.0495515412401696	-0.444957912764002
KRTAP5-5	0.225266535718061	2.41107859556122	3.6226206719278	0.000671894996909575	0.0495515412401696	-0.448501280389748
