# Supplementary material for: Commonalities and differences in gene expression patterns in major depressive disorder and chronic spontaneous urticaria: implications for comorbidity
Source: Front Genet. 2025 Jul 29;16:1560832. doi: 10.3389/fgene.2025.1560832 (PMC12339353; doi:10.3389/fgene.2025.1560832)
Supplement: Supplementary file 3 [file DataSheet2.zip › ▓ε╥∞╗∙╥≥MDD╙δCSU/diff male.txt]

id	logFC	AveExpr	t	P.Value	adj.P.Val	B
MTA2	-0.25526550523469	6.64603687910488	-5.42100716333059	2.53308730305686e-06	0.0234417275497178	4.47678517477548
CD302	0.336271113918183	7.3780373333878	5.19349990282977	5.37580441662156e-06	0.0234417275497178	3.8173206470019
HIST1H1D	-0.633070996783971	5.91422472599512	-5.13498195557565	6.51834388909339e-06	0.0234417275497178	3.64828938500527
PSMD6	0.261830590530382	6.70654412752195	5.06810300255167	8.12049132949259e-06	0.0234417275497178	3.45546878443216
HAGH	-0.246467393868183	6.97702963929024	-5.05075707259105	8.59605771581428e-06	0.0234417275497178	3.40552600718224
GNAQ	0.426831457313396	5.40254920804878	5.02260386607571	9.42717548073654e-06	0.0234417275497178	3.32452942703548
C14orf162	-0.401934272851912	4.6232930442	-4.94146959151906	1.22926257310335e-05	0.0234417275497178	3.09156739550164
EAF1	0.333533695076078	4.46079648583902	4.88197772702759	1.49249556617046e-05	0.0234417275497178	2.9212159708424
DENND1A	0.348526529874643	4.23226989809512	4.88101215500446	1.49719697359052e-05	0.0234417275497178	2.91845458169406
SLC9A8	0.360665032702872	5.61486115830244	4.83883931037382	1.71742612731212e-05	0.0234417275497178	2.7979593708499
UBE2D3	0.211315895600478	6.68398883481463	4.83306553122832	1.74996207261843e-05	0.0234417275497178	2.78148015916177
HAX1	-0.216328434817942	7.15787022559024	-4.83287972047906	1.75101916683376e-05	0.0234417275497178	2.78094989933958
SNX10	0.390696545156938	6.05209301813659	4.83159132983635	1.75836626938048e-05	0.0234417275497178	2.7772732605349
RC3H2	0.198964309608852	4.70309187063171	4.77872067561986	2.08754213433457e-05	0.0242681640197754	2.62658674365279
SARS	-0.215199683148565	6.23493909427561	-4.77629842759363	2.1039966969093e-05	0.0242681640197754	2.61969212166988
F5	0.466935853949523	4.10740767255854	4.75690300122224	2.24043981487742e-05	0.0242681640197754	2.56451480554604
ICAM1	0.500466999436604	6.01176957852195	4.68439434813876	2.83210956855304e-05	0.0288725240779957	2.35871538862933
HIST1H1E	-0.471907531802151	7.39351953621463	-4.61577395383248	3.53237235423015e-05	0.0340108584839793	2.16468675269726
ZMIZ1	0.214169005338038	5.56744975150488	4.51701294041477	4.84741982401767e-05	0.0442161226158159	1.88679358514174
BAZ1B	-0.239301499678231	5.65960278121951	-4.48769432460803	5.32298471434445e-05	0.04437662170197	1.80462607826603
HIST1H4B	-0.443149066203589	6.65716817440976	-4.48452102576262	5.37712224188661e-05	0.04437662170197	1.79574209111785
MTM1	0.4144919567378	3.04510570923902	4.4517741948489	5.96827762451934e-05	0.0455675026599103	1.70417334276144
SVIL	0.318732360632536	4.75210340763415	4.4476412091359	6.04727113944918e-05	0.0455675026599103	1.69263078677549
NCOA2	0.255525306231819	3.76738781162927	4.43124978974502	6.37076824702694e-05	0.0460049102038433	1.64688521284335
NR2F1	-0.37515954981866	1.2402280884439	-4.39073250357392	7.24486479636459e-05	0.0482896056017152	1.5340332564618
FTH1	0.266565531907425	11.7969063770415	4.35178437054071	8.19523297279923e-05	0.0482896056017152	1.42586190159836
TREM1	0.411958055379188	7.16743659841463	4.34868939457214	8.27577895315212e-05	0.0482896056017152	1.4172795146274
SRPRB	-0.240921918933013	5.66682316242927	-4.3444071251785	8.38850155696921e-05	0.0482896056017152	1.40540803840987
ZG16	-0.346318211369139	0.98473186662439	-4.33927799433292	8.52549296609405e-05	0.0482896056017152	1.39119389285059
LRRC6	0.681782942499283	3.54933073583902	4.3366717130556	8.59593840309658e-05	0.0482896056017152	1.38397332389953
ATP10D	0.375302935171532	2.34678559391707	4.33514115070325	8.63757298282367e-05	0.0482896056017152	1.37973364334009
ZNF281	0.288811620274403	5.98669894294878	4.31819994994982	9.1117794478086e-05	0.0490491892088956	1.33283928114823
KIF13A	0.430499062422727	3.88676185750976	4.30294575445051	9.56046636650207e-05	0.0490491892088956	1.29066696210688
PAAF1	-0.28683238092823	5.00894734221463	-4.30089259791408	9.62248244822832e-05	0.0490491892088956	1.2849945488019
CXCR3	-0.389924687289713	5.84955837287317	-4.28894465020208	9.99124640358753e-05	0.0494737975487359	1.25200316301789
RNF19B	0.364661787389955	5.58398244287317	4.27086337978294	0.00010575696440327	0.0496753023105422	1.20213543255407
SRGN	0.316080005993536	10.7178468391024	4.26390595774675	0.000108093663700446	0.0496753023105422	1.18296625488504
CCL3L3	0.966331171882534	4.62499742959512	4.26148590626992	0.000108918209439767	0.0496753023105422	1.17630102234386
SOD2	0.417155807542347	9.74096743379756	4.25225420731027	0.000112120329828944	0.0498245496478317	1.15088737966954
